# Supplementary material for: Genetic characterization of maize germplasm derived from Suwan population and temperate resources
Source: Hereditas. 2019 Jan 10;156:2. doi: 10.1186/s41065-018-0077-1 (PMC6329131; doi:10.1186/s41065-018-0077-1)
Supplement: Supplementary file 1 — Table S1. Summary information of the 226 accessions. (XLS 25 kb) [file 41065_2018_77_MOESM1_ESM.xls]

## Sheet: Sheet1
Table 1 Average LD level of the 10 chromosomes for r2 greater than 0.1
Chromosome	Linkage disequilibrium (LD) (Kb)
1	24
2	6
3	3.5
4	6
5	96
6	96
7	48
8	12
9	24
10	96
Average	41.15
